# Supplementary material for: The Role of [18F]FDG PET Imaging for the Assessment of Vegetative State or Unresponsive Wakefulness Syndrome: A Systematic Review
Source: Diagnostics (Basel). 2025 May 31;15(11):1406. doi: 10.3390/diagnostics15111406 (PMC12154329; doi:10.3390/diagnostics15111406)
Supplement: Supplementary file 1 [file diagnostics-15-01406-s001.zip]

Archive with 1 entries (1 files):
- diagnostics-3657786-supplementary.pdf
